# Supplementary material for: Geospatial Analyses of Recent Household Surveys to Assess Changes in the Distribution of Zero-Dose Children and Their Associated Factors before and during the COVID-19 Pandemic in Nigeria
Source: Vaccines (Basel). 2023 Dec 8;11(12):1830. doi: 10.3390/vaccines11121830 (PMC10747017; doi:10.3390/vaccines11121830)
Supplement: Supplementary file 1 [file vaccines-11-01830-s001.zip]

Archive with 1 entries (1 files):
- vaccines-2711642-supplementary.pdf
